# Supplementary material for: Targeted gene panel for genetic testing of south Indian children with steroid resistant nephrotic syndrome
Source: BMC Med Genet. 2018 Nov 20;19:200. doi: 10.1186/s12881-018-0714-6 (PMC6245897; doi:10.1186/s12881-018-0714-6)
Supplement: Supplementary file 1 — Table S1. Details of primers used for Sanger sequencing to validate the variants identified by next generation sequencing. Table S2. Detailed Clinical profile of the South Indian steroid resistant nephrotic syndrome cohort. Table S3. Ion PGM next-Generation Sequencing run summary. Table S4. Summary of per sample NGS data output and quality in Indian steroid resistant Nephrotic syndrome cohort. Table S5. Pathogenicity risk score of the Variant of unknown significance (VUS) (XLSX 25 kb) [file 12881_2018_714_MOESM1_ESM.xlsx]

## Sheet: Additional file 1-Table S1
Supplementary Table S1: Details of primers used for Sanger sequencing to validate the variants identified by next generation sequencing
Gene	Nucleotide change	Exon	Forward primer	Reverse Primer	Tm Forward Primer (°C)	Tm Reverse Primer (°C)	Product size	Patients screened
NPHS2	c.211C>T	1	GCAGCGACTCCACAGGGACT	TCAGTGGGTCTCGTGGGGAT	64.3	62.46	447	20, 76
PLCE1	c.2254C>T	7	TTTCATTTCCCTAGCCAAGTATGTTATCC	GAAGTAGGAAACAACTCATCAACAGGAA	57.3	57	324	123
NPHS1	c.2903G>T	21	CAACTTGTCAGCATCAGCCGC	GCCAGCAGCCAGACCCTGTA	57.1	60	245	13
NPHS2	g.179521737C>T	splice site	TGCATTTGAGGCATCGACCT	ATGTGTGTGGAGGAGATGCC	51.8	53.8	545	83

## Sheet: Additional file 2-Table S2
Supplementary table S2: Detailed Clinical profile of the Indian steroid resistant nephrotic syndrome cohort
					Treatments
Patient	Family History	Feature at presentation	Renal biopsy	Renal outcome at last follow-up	Corticosteroids (Y/N)	Response	Cytotoxic drugs	Response	Cyclosporin A	Response	Tacrolimus	Response	Mycophenolate mofetil (MMF)	Response	Rituximab	Response	Diuretics	Response	Antihypertensives	Response	Lipid lowering agent	Response	Duration of follow up period (Months)
7	Y	Primary SRNS	FSGS	Undergone transplant	Y	No response	N	-	Y	Data not available	Y	Data not available	Y	Data not available	N	-	Y	Data not available	Y	Data not available	N	-	180
9	N	Primary SRNS	FSGS	CKD	Y	No response	Y	No response	Y	Partial response	Y	No response	Y	Data not available	N	-	Y	Data not available	Y	Data not available	N	-	30
13	N	Primary SRNS	MHC	Remission	Y	No response	Y	No response	Y	Partial response	Y	Partial response	Y	Data not available	N	-	N	-	Y	Data not available	N	-	156
15	N	Primary SRNS	FSGS	Death	N	-	N	-	N	-	Y	Data not available	N	-	N	-	N	-	Y	No response	N	-	42
20	Y	Primary SRNS	FSGS	Death	Y	No response	N	-	Y	No response	Y	No response	Y	No response	N	-	N	-	Y	No response	N	-	54
22	N	Primary SRNS	MCNS	Death	Y	No response	Y	Partial response	Y	No response	Y	No response	N	-	N	-	Y	Data not available	N	-	N	-	18
23	N	Primary SRNS	FSGS	Persistent relapse	Y	No response	Y	Data not available	Y	Partial response	N	-	N	-	N	-	Y	Data not available	Y	Data not available	N	-	24
26	N	Primary SRNS	FSGS	ESRD	Y	No response	Y	No response	Y	No response	Y	Partial response	N	-	N	-	N	-	Y	No response	Y	Data not available	78
46	N	Primary SRNS	MHC	Persistent relapse	Y	No response	Y	No response	N	-	N	-	N	-	N	-	Y	Data not available	Y	Data not available	N	-	6
60	N	Primary SRNS	FSGS	Persistent relapse	Y	No response	Y	No response	N	-	Y	Partial response	N	-	Y	No response	Y	Data not available	Y	Responded	N	-	24
73	N	Primary SRNS	FSGS	ESRD	Y	No response	Y	No response	Y	No response	Y	No response	Y	No response	Y	No response	Y	No response	Y	No response	N	-	84
76	Y	Primary SRNS	FSGS	CKD	Y	No response	N	-	N	-	Y	No response	N	No response	Y	No response	Y	Data not available	Y	No response	N	-	54
82	Y	Secondary SRNS	FSGS	Death	Y	No response	N	-	N	-	N	-	N	-	N	-	Y	Data not available	Y	Data not available	N	-	3
83	N	Primary SRNS	FSGS	ESRD	Y	No response	N	-	Y	Partial response	Y	No response	N	-	N	-	N	-	Y	No response	N	-	42
84	N	Primary SRNS	FSGS	Persistent relapse	Y	No response	N	-	Y	No response	Y	No response	N	-	N	-	N	-	Y	Data not available	N	-	1
92	N	Primary SRNS	MCNS	CKD	Y	No response	Y	No response	Y	No response	Y	No response	N	-	N	-	Y	No response	Y	No response	Y	No response	42
94	N	Primary SRNS	MCNS	CKD	Y	No response	Y	No response	N	-	Y	No response	N	-	N	-	N	-	Y	No response	N	-	1
113	N	Primary SRNS	MHC	Persistent relapse	Y	No response	N	-	N	-	Y	No response	N	-	N	-	N	-	N	-	N	-	6
121	Y	Primary SRNS	MHC	Persistent relapse	Y	No response	N	-	Y	No response	N	-	N	-	N	-	N	-	N	-	N	-	3
122	N	Primary SRNS	MHC	ESRD	Y	Partial response	N	-	Y	No response	N	-	N	-	Y	Data not available	N	-	Y	No response	N	-	30
123	N	Primary SRNS	DMS	ESRD	Y	No response	N	-	N	-	N	-	N	-	N	-	N	-	Y	No response	N	-	30
125	N	Primary SRNS	MHC	Remission	Y	No response	N	-	Y	Data not available	N	-	N	-	N	-	Y	Data not available	N	-	N	-	6
127	N	Primary SRNS	Data not available	Persistent relapse	Y	No response	N	-	N	-	N	-	N	-	N	-	Y	Data not available	N	-	N	-	3
128	Y	Primary SRNS	FSGS	Persistent relapse	Y	No response	N	-	N	-	N	-	N	-	N	-	N	-	Y	Data not available	N	-	3
129	Y	Primary SRNS	FSGS	Persistent relapse	Y	No response	N	-	N	-	Y	Partial response	N	-			N	-	Y	No response	N	-	54
Note: Patient 84 and 94 do not have follow up data
Y = Yes
N = No
FSGS = Focal segmental glomerulosclerosis
MCNS =Minimal change nephrotic syndrome
MHC = Mesiangial Hypercellularity
DMS = Diffuse mesiangial sclerosis
CKD = Chronic kidney disease
ESRD = End stage renal disease

## Sheet: Additional file 3-Table S3
Supplementary Table S3: Ion PGM next-Generation Sequencing run summary
	Run 1	Run 2
Sequencing chip used	314-chip	318-chip
No. of samples	4	25
Loading density (%)	92	62
Total base output (M)	192	988
Total reads obtained	787626	4573503
usable read(%)	68	66
Aligned bases (%)	99	99
Total number of bases (AQ20)	172 M	854 M
Mean length (AQ20)	243 bp	216 bp
Mean coverage depth (AQ20)	0.1M	0.3M

## Sheet: Additional file 4-Table S4
Supplementary Table S4: Summary of per sample NGS data output and quality in Indian steroid resistant Nephrotic syndrome cohort
		Amplicons						Bases
Sample ID	No. of mapped reads	Percent assigned amplicon reads	Average reads per amplicon	Uniformity of amplicon coverage (%)	Amplicons with at least 20 reads (%)	Amplicons with at least 100 reads (%)	Amplicons with at least 500 reads (%)	Percent base reads on target (%)	Average base coverage depth	Uniformity of base coverage (%)	Target base coverage at 20x (%)	Target base coverage at 100x (%)	Target base coverage at 500x (%)	Target bases with no strand bias (%)	>=Q20 bases (%)
7	138426	97.59	376.3	79.11	95.54	70.47	27.58	96.12	294.6	78.39	93.64	64.34	18.79	77.45	88
9	278866	98.19	762.7	82.28	97.21	89.14	43.45	96.62	609.3	79.9	96.57	83.93	37.2	76.49	88.3018
13	67745	95.45	180.1	92.73	95.54	58.22	4.74	94.83	136.8	90.05	92.99	45.16	2.97	77.24	88.9633
15	65646	96.64	176.7	91.92	94.99	67.97	2.51	95.4	138.3	90.14	92.43	54.19	1.42	74.84	88.4056
20	70854	96.65	190.7	79.62	87.47	59.61	8.36	95.95	149.7	77.97	83.67	52.09	4.57	72.12	88.6218
22	114523	95.51	304.7	91.94	96.66	83.84	15.88	94.97	232.3	90.25	95.28	71.52	9.11	76.38	88.6798
23	72118	96.5	193.9	91.09	95.82	69.92	6.96	95.76	149.6	89.79	93.65	56.31	3.44	76.49	88.6789
26	220463	94.73	581.7	75.77	96.38	79.67	34.26	93.92	450	74.3	95.82	71.62	28.59	76.93	89.2586
46	117189	85.92	280.5	92.48	96.38	80.78	14.76	89.86	219.8	89.99	95.8	71.76	7.99	77.15	88.9297
60	74639	93.65	194.7	91.92	95.26	70.75	5.01	93.71	157.6	91.54	94.13	60.81	3.2	78.37	88.3353
73	1237108	89.48	3083	65.74	91.64	74.93	66.57	91.33	2445	66.39	86.31	73.62	66.23	73.33	88.447
76	27665	95.87	73.88	92.88	90.53	20.89	0.28	95.11	57.08	91.4	82.61	12.64	0.09	72.76	88.1644
82	756106	94.21	1984	89.97	98.33	96.66	86.63	93.89	1600	88.26	98.4	96.05	76.11	78.72	88.3314
83	85489	93.82	223.4	79.2	90.25	59.89	10.86	94.75	166.1	80.13	87.58	50.06	7.16	76.96	89.0424
84	115876	95.97	309.8	88.88	96.1	80.78	15.88	95.46	235.4	88.47	94.42	70.86	10.48	73.33	88.6781
92	53255	84.68	125.6	88.2	91.36	37.05	4.18	88.74	91.37	86.96	85.56	28.77	2.04	78.86	89.3057
94	121419	81.35	275.1	92.2	96.1	82.45	12.53	86.41	216.6	91.05	94.81	69.53	8.04	79.63	89.0931
113	53321	90.12	133.9	91.99	93.31	42.34	3.34	91.57	98.87	90.92	90.84	29.08	1.64	77.05	89.2029
121	80762	89.25	200.8	90.25	95.82	67.41	7.8	90.98	154	88.61	92.96	54.37	4.57	72.56	88.8494
122	254032	95.44	675.3	91.09	97.21	93.87	45.68	94.69	521.9	89.36	96.79	90.11	35.57	78.63	89.0083
123	142052	96.1	380.2	92.48	98.33	89.69	24.51	95.32	332.6	90.54	96.74	86.46	20.54	77.19	91.9704
125	121944	97.96	332.7	88.12	96.94	79.11	18.11	96.55	256	86.85	95.3	70.49	12.8	77.3	88.5487
127	66884	96.3	179.4	89.76	95.82	61.56	6.69	95.38	134.6	88.86	92.01	46.23	3.43	78.14	89.1497
128	213231	97.07	576.6	93.42	97.77	94.15	48.47	96.26	490.8	91.98	96.91	91.91	39.12	78.76	91.8387
129	96259	95.7	256.6	87.76	95.54	67.97	10.58	94.89	200.5	85.75	94.68	59.58	7.37	77.4	88.8262
HC2	82808	96.59	222.8	92.6	96.38	79.94	9.47	95.79	170.2	91.26	95.08	63.41	5.12	75.09	88.3597
HC30	226134	97.74	615.7	94.15	98.05	95.26	60.72	96.82	537.7	92.82	96.9	93.08	51.05	74.54	91.0926
HC38	100142	83.7	233.5	90.42	97.21	66.85	10.86	88.74	179.2	88.58	94.96	52.14	6.83	78.42	89.2708

## Sheet: Additional file 5-Table S5
Supplementary table S5: Pathogenicity risk score calculation for Variant of unknown significance (VUS)
										ExAC
Gene	Patient ID	Inheritance	Zygosity	Nucleotide position	Amino acid position	Variant type	ACMG Classification	dbSNP(Build 146)	AlterNAtiveallele count	Allele number	No. of h/hemi	Allele frequency	SIFT	PolyPhen	SIFT/Polyphen	Protein domain	Report in patient	Frequency data in the general population (ExAC)	Segregation in families	Functional studies	Structural Impact	Association testing in patient vs the control frequency data :	Co-occurrence	Other known pathogenic variants at same codon	Splicing predictions	Post translational modification (PTM)	Total pathogenicity score (Karbassi et al.2016)	ACMG classification	Pathogenicity risk score (karbassi et al., 2016)
LMX1B	SRNS73	Dominant	Heterozygous	c.433G>A	p.V145M	Exonic missense SNP	Variant of Uncertain significance	NA	2	118708	0	1.685e-05	Tolerated	Probably damaging	0	0.5	0	0	0	0	0	0	0	0	0	0	5	VUS	VUS, But suggesting Pathogenic
NPHS2	SRNS83	Recessive	Homozygous	c.490C>T	p.H141Y *	Exonic missense SNP	Variant of Uncertain significance	rs559586469	-	-	-	-	deleterious(0.01)	Probably damaging(0.997)	0	0.5	0	0	0	0	0	0	0	0	0	0	0	VUS	VUS, But suggesting Pathogenic
	*= Total reads 20, Sanger confirmed variant; Y= predicted damaging, N= Not damaging
	ACMG: The American College of Medical Genetics and Genomics
	VUS: variant of unknown significance
